# Supplementary material for: Olea europaea L. Leaves as a Source of Anti-Glycation Compounds
Source: Molecules. 2024 Sep 14;29(18):4368. doi: 10.3390/molecules29184368 (PMC11434099; doi:10.3390/molecules29184368)
Supplement: Supplementary file 1 [file molecules-29-04368-s001.zip]

Archive with 1 entries (1 files):
- molecules-3143773-supplementary.pdf
